# Supplementary material for: Inhibitory Effect of pH-Responsive Nanogel Encapsulating Ginsenoside CK against Lung Cancer
Source: Polymers (Basel). 2021 May 28;13(11):1784. doi: 10.3390/polym13111784 (PMC8198720; doi:10.3390/polym13111784)
Supplement: Supplementary file 1 [file polymers-13-01784-s001.zip]

Archive with 1 entries (1 files):
- polymers-1203234-supplementary.pdf
